# Supplementary material for: CACNA1A Mutations Causing Early Onset Ataxia: Profiling Clinical, Dysmorphic and Structural-Functional Findings
Source: Int J Mol Sci. 2021 May 13;22(10):5180. doi: 10.3390/ijms22105180 (PMC8153625; doi:10.3390/ijms22105180)
Supplement: Supplementary file 1 [file ijms-22-05180-s001.zip]

Archive with 1 entries (1 files):
- ijms-1202093-supplementary.pdf
